# Supplementary material for: Soil ingestion among young children in rural Bangladesh
Source: J Expo Sci Environ Epidemiol. 2019 Oct 31:1–12. doi: 10.1038/s41370-019-0177-7 (PMC7722350; doi:10.1038/s41370-019-0177-7)
Supplement: Supplementary file 1 [file JESEE-2019-01777-s001.xlsx]

## Sheet: Table S1
Parameter symbol	Parameter	Units	Age group	25th percentile	50th percentile	75th percentile	Ratio of results using 75th percentile vs 25th percentile
$SOIL_{hand,c}$	Load of soil on child's hand	$dry\ mg/cm^2$	3-5 months	0.03	0.07	0.13	3.61
$SOIL_{hand,c}$	Load of soil on child's hand	$dry\ mg/cm^2$	6-11 months	0.03	0.07	0.13	1.81
$SOIL_{hand,c}$	Load of soil on child's hand	$dry\ mg/cm^2$	12-23 months	0.03	0.07	0.13	1.83
$SOIL_{hand,c}$	Load of soil on child's hand	$dry\ mg/cm^2$	24-35 months	0.03	0.07	0.13	3.51
$SOIL_{hand,c}$	Load of soil on child's hand	$dry\ mg/cm^2$	36-47 months	0.03	0.07	0.13	3.54
$HM.nd_{c,4}$	Frequency of child's hand-to-mouth contact while not eating	$times/h$	3-5 months	4.89	11.7	31.24	6.32
$HM.nd_{c,9}$	Frequency of child's hand-to-mouth contact while not eating	$times/h$	6-11 months	4.99	10.23	18.51	1.85
$HM.nd_{c,18}$	Frequency of child's hand-to-mouth contact while not eating	$times/h$	12-23 months	5.41	10.15	13.35	1.47
$HM.nd_{c,30}$	Frequency of child's hand-to-mouth contact while not eating	$times/h$	24-35 months	6.13	8.75	16.61	2.17
$HM.nd_{c,42}$	Frequency of child's hand-to-mouth contact while not eating	$times/h$	36-47 months	3.84	6.59	13.4	2.38
$DIS_{c,4} \cdot SM_{c,4}$	Frequency of direct soil ingestion	$times/day$	3-5 months	0	0	0	1
$DIS_{c,9} \cdot SM_{c,9}$	Frequency of direct soil ingestion	$times/day$	6-11 months	0	2.38	7.75	4.43
$DIS_{c,18} \cdot SM_{c,18}$	Frequency of direct soil ingestion	$times/day$	12-23 months	0	2.81	7.28	3.63
$DIS_{c,30} \cdot SM_{c,30}$	Frequency of direct soil ingestion	$times/day$	24-35 months	0	0	0	1
$DIS_{c,42} \cdot SM_{c,42}$	Frequency of direct soil ingestion	$times/day$	36-47 months	0	0	0	1
$HM.o_c$	Fraction of child's hand-to-mouth contacts that are oral	--	3-5 months	0.36	0.58	0.73	1.95
$HM.o_c$	Fraction of child's hand-to-mouth contacts that are oral	--	6-11 months	0.36	0.58	0.73	1.36
$HM.o_c$	Fraction of child's hand-to-mouth contacts that are oral	--	12-23 months	0.36	0.58	0.73	1.36
$HM.o_c$	Fraction of child's hand-to-mouth contacts that are oral	--	24-35 months	0.36	0.58	0.73	1.92
$HM.o_c$	Fraction of child's hand-to-mouth contacts that are oral	--	36-47 months	0.36	0.58	0.73	1.93
$HF.o_c$	Fraction of child's hand that contacts the mouth in an oral hand-to-mouth contact	----	3-5 months	0.13	0.19	0.24	1.83
$HF.o_c$	Fraction of child's hand that contacts the mouth in an oral hand-to-mouth contact	----	6-11 months	0.13	0.19	0.24	1.33
$HF.o_c$	Fraction of child's hand that contacts the mouth in an oral hand-to-mouth contact	----	12-23 months	0.13	0.19	0.24	1.33
$HF.o_c$	Fraction of child's hand that contacts the mouth in an oral hand-to-mouth contact	----	24-35 months	0.13	0.19	0.24	1.81
$HF.o_c$	Fraction of child's hand that contacts the mouth in an oral hand-to-mouth contact	----	36-47 months	0.13	0.19	0.24	1.82
$HMTE$	Hand-to-mouth transfer efficiency	--	3-5 months	0.56	0.69	0.79	1.4
$HMTE$	Hand-to-mouth transfer efficiency	--	6-11 months	0.56	0.69	0.79	1.18
$HMTE$	Hand-to-mouth transfer efficiency	--	12-23 months	0.56	0.69	0.79	1.18
$HMTE$	Hand-to-mouth transfer efficiency	--	24-35 months	0.56	0.69	0.79	1.4
$HMTE$	Hand-to-mouth transfer efficiency	--	36-47 months	0.56	0.69	0.79	1.4
$HM.d.episode_{c,4}$	Frequency of episodes when child feeds self by hand	$episodes/h$	3-5 months	0	0	0	1
$HM.d.episode_{c,9}$	Frequency of episodes when child feeds self by hand	$episodes/h$	6-11 months	0	0	0	1
$HM.d.episode_{c,18}$	Frequency of episodes when child feeds self by hand	$episodes/h$	12-23 months	0	0.48	3.19	1.15
$HM.d.episode_{c,30}$	Frequency of episodes when child feeds self by hand	$episodes/h$	24-35 months	1.85	2.57	3.59	1.16
$HM.d.episode_{c,42}$	Frequency of episodes when child feeds self by hand	$episodes/h$	36-47 months	2.11	2.91	6.25	1.47
$awake_{c,4}$	Duration awake	$h/day$	3-5 months	9.05	10.39	11.76	1.3
$awake_{c,9}$	Duration awake	$h/day$	6-11 months	10.29	11.15	12.01	1.08
$awake_{c,18}$	Duration awake	$h/day$	12-23 months	10.6	11.43	12.26	1.08
$awake_{c,30}$	Duration awake	$h/day$	24-35 months	11.25	12.01	12.75	1.13
$awake_{c,42}$	Duration awake	$h/day$	36-47 months	11.25	12.01	12.78	1.14
$SW_{DI}$	Mass of soil ingested per direct ingestion event	$dry\ mg$	3-5 months	22.12	30.23	40.18	1
$SW_{DI}$	Mass of soil ingested per direct ingestion event	$dry\ mg$	6-11 months	22.12	30.23	40.18	1.36
$SW_{DI}$	Mass of soil ingested per direct ingestion event	$dry\ mg$	12-23 months	22.12	30.23	40.18	1.35
$SW_{DI}$	Mass of soil ingested per direct ingestion event	$dry\ mg$	24-35 months	22.12	30.23	40.18	1
$SW_{DI}$	Mass of soil ingested per direct ingestion event	$dry\ mg$	36-47 months	22.12	30.23	40.18	1
$SA_{hand,c,4}$	Surface area of child's one hand	$cm^2$	3-5 months	93.17	98.52	103.05	1.11
$SA_{hand,c,9}$	Surface area of child's one hand	$cm^2$	6-11 months	100.16	105.85	112.25	1.06
$SA_{hand,c,18}$	Surface area of child's one hand	$cm^2$	12-23 months	115.09	121.07	127.35	1.05
$SA_{hand,c,30}$	Surface area of child's one hand	$cm^2$	24-35 months	120.46	126.64	134.01	1.11
$SA_{hand,c,42}$	Surface area of child's one hand	$cm^2$	36-47 months	143.36	145.84	149.56	1.04
